# Supplementary material for: Short photoperiod modulates behavior, cognition and hippocampal neurogenesis in male Japanese quail
Source: Sci Rep. 2023 Jan 18;13:951. doi: 10.1038/s41598-023-28248-1 (PMC9849226; doi:10.1038/s41598-023-28248-1)
Supplement: Supplementary file 1 — Supplementary Information. [file 41598_2023_28248_MOESM1_ESM.xlsx]

## Sheet: Weekly weighing
Supplementary table S1: Effect of photoperiod in quail physical parameters. Weight (in grams) of quail exposed to short (SP) and long (LP) photoperiod conditions.
ID	Group	Weight_week3	Weight_week4	Weight_week5	Weight_week6	Weight_week7	Weight_week8	Weight_week9	Weight_week10	Weight_week11	Weight_week12	Weight_week13	Weight_week14
1482	LP	114	131	166	179	195	194	200	204	207	213	218	219
1496	LP	114	137	166	186	178	178	187	191	198	198	203	204
1470	LP	110	123	143	160	174	176	177	176	174	175	180	180
1475	LP	113	129	160	173	182	181	184	185	187	187	189	187
1364	LP	114	128	159	171	195	202	205	211	213	214	213	212
1438	LP	110	134	165	182	207	210	215	220	220	221	226	227
1486	SP	112	128	169	182	200	195	209	202	204	196	188	193
1484	SP	111	129	159	177	202	191	185	181	183	179	187	187
1483	SP	115	131	168	196	215	206	205	210	203	202	208	209
1444	SP	120	143	178	193	206	193	206	207	205	204	203	204
1437	SP	116	130	157	177	194	185	198	189	185	180	195	194
1477	LP	111	132	163	183	198	202	204	206	207	207	209	208
1418	LP	132	141	178	193	218	216	205	209	211	212	213	220
1453	SP	121	138	173	184	206	203	208	201	191	190	209	205
1443	SP	126	139	177	214	248	251	222	203	195	190	199	191
1433	SP	127	146	175	199	228	220	211	195	198	192	207	210
1319	SP	113	130	155	188	217	206	200	191	181	177	184	184
1402	SP	129	145	186	197	212	202	207	209	203	183	175	184
1471	SP	119	136	173	197	214	212	220	230	228	227	200	200
1472	SP	106	125	164	188	222	206	198	190	183	182	160	178
1435	SP	107	121	151	171	183	184	191	197	190	187	172	185
1405	SP	120	136	168	195	206	195	202	198	196	201	210	212
1441	LP	119	138	170	202	203	200	200	201	205	200	198	203
1460	LP	106	126	159	182	196	197	203	204	206	207	194	199
1478	SP	114	123	161	185	190	180	182	188	181	179	175	183
1459	SP	108	123	160	186	191	195	189	182	180	174	164	174
1431	LP	110	131	157	166	178	184	192	195	198	195	200	204
1420	LP	131	149	187	207	222	219	224	221	222	215	209	215
1493	LP	103	117	146	181	164	160	158	161	161	164	163	168
1425	LP	124	143	172	187	212	219	224	229	235	236	225	230
1413	LP	106	122	149	163	180	182	184	186	191	194	198	200
1452	LP	110	123	160	182	195	194	201	206	212	208	218	223

## Sheet: Cloacal cleft diameter
Supplementary table S2: Effect of photoperiod in quail physical parameters. Diameter of the cloacal cleft (in millimeters) of quail exposed to short (SP) and long (LP) photoperiod conditions.
ID	Group	Week7	Week8	Week9	Week10	Week11	Week12	Week13	Week14
1482	LP	10.22	10.12	9.57	12.27	12.13	11.37	12.62	12.3
1496	LP	9.59	10.85	11.68	13.51	12.22	11.77	11.87	11.86
1470	LP	10.57	11.58	11.88	12.92	12.28	12.16	13.54	12.1
1475	LP	10	9.99	10.27	11.53	12.06	10.72	10.72	11.11
1364	LP	10.42	11.92	10.91	12.18	10.87	12.71	13.57	11.85
1438	LP	8.65	12.66	13.05	13.44	12.96	13.99	14.83	13.46
1486	SP	9.9	13.31	10.1	9.61	10.92	7.93	6.97	7.35
1484	SP	11.35	9.74	8.95	9.68	8.7	7.41	5.67	5.55
1483	SP	10.48	10.31	10.01	7.79	7.48	5.46	4.46	4.92
1444	SP	9.25	10.12	10.64	10.24	10.22	7.14	7.61	7.81
1437	SP	9.87	11.16	10.44	8.54	9.32	8.56	8.62	8.94
1477	LP	9.3	11.79	12.38	12.45	13.61	13.13	12.26	10.84
1418	LP	10.96	11.38	12.38	13.06	11.07	12.35	11.09	11.22
1453	SP	10.1	9.48	6.91	8.28	8.52	5.27	7.22	7.35
1443	SP	11.29	10.64	9.23	7.72	6.62	5.34	5.84	6.01
1433	SP	11.95	8	9.26	8	7.04	4.88	4.68	4.89
1319	SP	11.52	10.31	11.36	10.46	7.82	6.7	7.67	7.54
1402	SP	10.64	11.24	9.38	8.36	7.1	5.72	5.51	6.14
1471	SP	13.47	11.87	11.53	11.48	11.01	9.72	8.41	9.61
1472	SP	9.5	8.83	8.63	9.27	7.23	5.64	5.45	6.08
1435	SP	8.81	9.46	8.36	11.9	7.66	6.85	7.27	7.51
1405	SP	10.51	11.3	11.76	11.67	9	8.87	11.85	10.43
1441	LP	9.75	10.33	11.1	11.79	12.46	11.46	11.4	10.54
1460	LP	11.11	13.82	13.54	14.1	14.38	15.08	11.65	12.11
1478	SP	10.27	10.13	11.55	11.1	9.32	7.29	6.37	7.05
1459	SP	10.61	12.17	10.67	10.71	8.02	7.45	7.93	7.71
1431	LP	10.15	10.3	11.36	11.68	14.38	12.5	13.21	14.06
1420	LP	10.71	12.8	13.75	12.55	14.51	12.1	11.2	14.1
1493	LP	9.2	11.58	10.58	10.75	11.42	11.86	12.61	11.62
1425	LP	10.99	11.85	11.7	13.46	13.27	11.52	10.71	11.67
1413	LP	10.75	10	11.95	12.72	11.43	12.66	13.51	11.73
1452	LP	9.44	11.18	10.74	12.03	13	11.76	13.18	10.28

## Sheet: Habituation
Supplementary table S3: Effects of photoperiod on spatial learning performances. Number of visited cups over days of habituation for quail exposed to short (SP) and long (LP) photoperiod.
ID	Group	CupVisitsD1	CupVisitsD2	CupVisitsD3
1482	LP	1	4	5
1496	LP	8	8	8
1470	LP	5	8	8
1475	LP	7	8	8
1364	LP	7	7	8
1438	LP	8	8	8
1486	SP	7	7	7
1484	SP	8	8	8
1483	SP	0	0	8
1444	SP	2	8	8
1437	SP	3	8	8
1477	LP	7	8	8
1418	LP	8	8	8
1453	SP	7	3	5
1443	SP	4	6	8
1433	SP	5	5	6
1319	SP	5	5	3
1402	SP	0	0	0
1471	SP	5	0	0
1472	SP	0	0	3
1435	SP	0	0	0
1405	SP	2	5	8
1441	LP	5	8	8
1460	LP	5	8	8
1478	SP	0	6	7
1459	SP	2	1	0
1431	LP	8	8	8
1420	LP	7	8	8
1493	LP	7	8	8
1425	LP	7	8	8
1413	LP	0	5	8
1452	LP	8	8	8

## Sheet: Learning AND Test
Supplementary table S4: Effects of photoperiod on spatial learning performances. Latency to visit the location of the target cup (in seconds) over training days for quail exposed to short (SP) and long (LP) photoperiod; latency and number of cups visited before reaching the target cup during the probe trial for SP and LP birds.
ID	Group	LatencyD1	LatencyD2	LatencyD3	LatencyD4	LatencyD5	LatencyD6	LatencyD7	LatencyD8	CupVisitsD7	CupVisitsD8	CupVisitsProbeTrialD9	LatencyProbeTrialD9
1482	LP	194.667	121.667	48.3333	25	15.3333	13.3333	20.6667	26	1.3	2.7	4	13
1496	LP	58	29.3333	30.3333	58.6667	39	7	20.3333	20.3333	3.7	2.7	0	5
1470	LP	35	57.3333	37.3333	9.66667	5.66667	7.33333	3.66667	4.33333	0.3	0.7	3	12
1475	LP	187	112.667	141.333	37.3333	25.6667	104.667	125.667	88.3333	4	5.3	3	15
1364	LP	223.333	15.3333	76	69	35	13	13.6667	13	0.3	1	4	12
1438	LP	19	68	45.6667	23.3333	15.3333	19.6667	12.6667	7	2.7	1	3	20
1486	SP	198	201.667	124.333	40.3333	112.333	8.33333	6	19.3333	0.3	1.3	0	3
1484	SP	127.333	169.667	121	184	203	153.333	68.6667	30	1.7	1.3	3	24
1483	SP	153.667	179	92.3333	79.3333	85	94.3333	65	45.3333	0.7	1.7	1	12
1444	SP	136.667	70	19.6667	9	11.6667	4.66667	5.66667	5.66667	1.3	0.7	0	1
1437	SP	151	151.333	65.6667	13	135.667	5.33333	9.66667	8	0.7	1	1	8
1477	LP	224.333	191.333	109	101.667	26	8.66667	4	8.33333	0.3	0.7	0	5
1418	LP	36	27.6667	66.6667	19	20.3333	25.6667	12.3333	19	1.7	1.7	4	27
1453	SP	206	202	116	49.3333	202	103.667	4.33333	91.6667	0	2	1	30
1443	SP	113	36.6667	9	17	14	44.6667	11	28	2.3	2	0	3
1433	SP	221	30	137	133.667	45.3333	26	18.3333	10.3333	2.3	1.7	1	13
1405	SP	23.6667	186	150.667	46.3333	79.3333	25.6667	6.66667	22	0	0	0	5
1441	LP	58.6667	85.6667	20.3333	27.6667	8.66667	23	13.3333	26.6667	1.7	2.3	4	30
1460	LP	109.667	30	26.3333	14	10	26.3333	8.66667	21.6667	0	0	4	18
1478	SP	127.333	300	300	214.667	201	200.667	205	7.33333	0	0	1	5
1431	LP	21.6667	20.3333	8.66667	4.33333	11.6667	12.3333	6.66667	5.66667	0.3	0.7	0	1
1420	LP	22	37.3333	34	21.6667	12.6667	2.66667	10.3333	4	1.3	0.3	5	29
1493	LP	45.3333	50	67.6667	29	34.3333	34.3333	19.6667	5.33333	2.3	0.7	0	1
1425	LP	24	29.6667	5	19	13.6667	103.667	11.3333	15.3333	1.3	1.3	2	26
1413	LP	122	117.333	25	27.6667	11.3333	71.3333	43.6667	15	0.7	0.3	1	23
1452	LP	17	46	17.3333	7.33333	6.33333	4.33333	9	1.66667	1.3	0	6	13

## Sheet: Behavioral tests
Supplementary table S5: Effect of photoperiod on quail behavior.Latency to exit the black box compartment (in seconds), during the emergence test, for quail exposed to short (SP) and long (LP) photoperiod; Distance travelled within the open field arena for SP and LP birds; Time spent near the mirror (in seconds), during the mirror test, for SP and LP birds; Tirror pecks, during the mirror test, f…
ID	Group	EmergenceLatency	OFTravelledDistance	MirrorTimeSpentNear	MirrorPecks
1482	LP	57	970.141	0	0
1496	LP	16	1610.08	100.72	0
1470	LP	17	2561.97	267.2	42
1475	LP	48	1782.92	300	11
1364	LP	76	1102	300	48
1438	LP	54	1022.4	138.56	24
1486	SP	300	1243.8	132.08	8
1484	SP	22	336.13	0	0
1483	SP	300	589.283	0	0
1444	SP	2	1296.11	70	2
1437	SP	300	487.621	0	0
1477	LP	105	228.283	299.52	15
1418	LP	11	2374	299.76	113
1453	SP	84	401.8	0	0
1443	SP	300	347.75	0	0
1433	SP	300	202.01	0	0
1319	SP	300	1377.71	120.32	2
1402	SP	300	1050.81	0	0
1471	SP	300	468.713	231.2	0
1472	SP	300	146.378	245.52	0
1435	SP	300	98.4042	0	0
1405	SP	300	144.001	0	0
1441	LP	173	2803.18	268.4	15
1460	LP	300	1075.16	286.64	19
1478	SP	300	86.0435	0	0
1459	SP	10	924.235	107.36	3
1431	LP	31	2954	127.2	2
1420	LP	243	1920.39	160.32	34
1493	LP	31	532.933	300	40
1425	LP	253	582.633	298.4	21
1413	LP	178	391.641	279.76	24
1452	LP	4	628.154	300	41

## Sheet: PCNA
Supplementary table S6: Effect of photoperiod on quail hippocampal neurogenesis. Density of PCNA-immunoreactive cells in the hippocampus (left, right, and total) for quail exposed to short (SP) and long (LP) photoperiod.
ID	Group	PCNAHpcL	PCNAHpcR	PCNAtotal
1482	LP	6.20219	1.03943	3.98958
1364	LP	22.3309	15.7442	19.0376
1438	LP	31.9501	13.1727	24.1261
1444	SP	55.5268	20.38	36.6016
1477	LP	31.9843	16.8504	23.1562
1453	SP	22.9295	25.6181	24.2738
1443	SP	8.65095	11.5045	10.0777
1433	SP	5.86886	3.23581	4.7169
1420	LP	38.2148	28.8633	32.9546
1413	LP	1.52943	12.4403	6.62119

## Sheet: DCX
Supplementary table S7: Effect of photoperiod on quail hippocampal neurogenesis. Density of DCX young and mature immunoreactive cells in the hippocampus (left, right, and total) of quail exposed to short (SP) and long (LP) photoperiod.
ID	Group	youngDCXHPCLeft	youngDCXHPCright	youngDCXtotal	matureDCXHPCLeft	matureDCXHPCRight	matureDCXHPCtotal	DCXtotalHPCLeft	DCXtotalHPCRight	DCXtotalHPCtotal
1482	LP	17.2661	19.6854	18.4757	16.347	18.1195	17.2332	33.613	37.8049	35.7089
1496	LP	17.2624	15.9274	16.5949	12.7503	11.9884	12.3694	30.0127	27.9158	28.9643
1364	LP	11.8561	13.1016	12.4788	7.95953	5.6163	6.78792	19.8156	18.7179	19.2667
1438	LP	15.1706	19.4303	17.3005	10.5955	8.8369	9.71618	25.7661	28.2672	27.0167
1484	SP	12.0046	12.0472	12.0259	8.58238	6.02252	7.30245	20.587	18.0697	19.3283
1444	SP	13.2387	11.0113	12.125	7.55319	3.97292	5.76305	20.7919	14.9842	17.8881
1477	LP	9.5043	8.52486	9.01458	10.2679	11.4	10.8339	19.7722	19.9248	19.8485
1453	SP	10.3175	6.05016	8.18384	5.0953	7.60955	6.35243	15.4128	13.6597	14.5363
1443	SP	18.4184	11.8821	15.1502	16.4991	11.2138	13.8564	34.9175	23.0958	29.0066
1433	SP	5.28617	5.37609	5.33113	6.26979	5.0743	5.67205	11.556	10.4504	11.0032
1420	LP	22.0874	13.7637	17.9256	9.10771	7.13405	8.12088	31.1951	20.8978	26.0465
1413	LP	12.4024	13.0305	12.7165	11.7631	12.4289	12.096	24.1655	25.4594	24.8125
